# Supplementary material for: AI-driven label-free Raman spectromics for intraoperative spinal tumor assessment
Source: NPJ Digit Med. 2026 Mar 17;9:227. doi: 10.1038/s41746-025-02279-6 (PMC12996391; doi:10.1038/s41746-025-02279-6)
Supplement: Supplementary file 2 — Supplementary information [file 41746_2025_2279_MOESM2_ESM.xlsx]

## Sheet: confidence_scores_slide
patient	mosaic	predicted_class	confidence_score	true_class	site	patch_count	prob_ependymoma	prob_meningioma	prob_metastasis	prob_schwannoma	age	sex	race	final_diagnosis	recurrence	location
MUV_1	1	Meningioma	0.955198	Meningioma	MUV	153	0.008851	0.955198	0.022752	0.013198	81	female	white	Meningeoma, WHO CNS Grade 1	no	intradural extramedullary
MUV_2	1	Meningioma	0.916529	Ependymoma	MUV	220	0.05372	0.916529	0.013529	0.016222	23	female	white	Spinal Ependymoma, WHO CNS Grade 2	no	intramedullary
MUV_3	1	Metastasis	0.469679	Ependymoma	MUV	5	0.258098	0.058552	0.469679	0.213671	38	female	white	Myxopapillary ependymoma, WHO CNS Grade 2	no	intradural extramedullary
MUV_3	2	Ependymoma	0.574362	Ependymoma	MUV	10	0.574362	0.117536	0.276663	0.031438	38	female	white	Myxopapillary ependymoma, WHO CNS Grade 2	no	intradural extramedullary
MUV_3	3	Metastasis	0.685181	Ependymoma	MUV	69	0.183984	0.091361	0.685181	0.039474	38	female	white	Myxopapillary ependymoma, WHO CNS Grade 2	no	intradural extramedullary
MUV_4	1	Meningioma	0.661121	Meningioma	MUV	324	0.013829	0.661121	0.016976	0.308074	83	female	white	Meningeoma, WHO CNS Grade 1	no	intradural extramedullary
MUV_5	1	Schwannoma	0.973075	Schwannoma	MUV	278	0.008396	0.01112	0.00741	0.973075	56	male	white	Schwannoma, WHO CNS grade 1	no	intradural extramedullary
MUV_6	1	Metastasis	0.958872	Metastasis	MUV	41	0.01057	0.01526	0.958872	0.015298	73	male	white	Metastasis, Follicular lymphoma	no	extradural
MUV_6	2	Metastasis	0.95821	Metastasis	MUV	14	0.008113	0.021256	0.95821	0.012421	73	male	white	Metastasis, Follicular lymphoma	no	extradural
MUV_7	1	Schwannoma	0.916696	Schwannoma	MUV	96	0.011296	0.061493	0.010515	0.916696	49	male	white	Schwannoma, WHO CNS grade 1	no	intradural extramedullary
MUV_7	2	Schwannoma	0.972427	Schwannoma	MUV	187	0.00805	0.011697	0.007826	0.972427	49	male	white	Schwannoma, WHO CNS grade 1	no	intradural extramedullary
MUV_8	1	Ependymoma	0.969632	Ependymoma	MUV	126	0.969632	0.011072	0.0075	0.011797	31	female	white	Myxopapillary ependymoma, WHO CNS Grade 2	no	intradural extramedullary
MUV_8	2	Ependymoma	0.96751	Ependymoma	MUV	137	0.96751	0.011769	0.007544	0.013177	31	female	white	Myxopapillary ependymoma, WHO CNS Grade 2	no	intradural extramedullary
MUV_9	1	Ependymoma	0.966963	Ependymoma	MUV	190	0.966963	0.012507	0.007412	0.013118	50	male	white	Myxopapillary ependymoma, WHO CNS Grade 2	no	intradural extramedullary
MUV_9	3	Ependymoma	0.969311	Ependymoma	MUV	239	0.969311	0.011068	0.00738	0.012241	50	male	white	Myxopapillary ependymoma, WHO CNS Grade 2	no	intradural extramedullary
MUV_10	1	Meningioma	0.973353	Meningioma	MUV	263	0.007678	0.973353	0.007329	0.011639	76	female	white	Meningeoma, WHO CNS Grade 1	no	intradural extramedullary
MUV_11	1	Ependymoma	0.931781	Ependymoma	MUV	164	0.931781	0.014777	0.037058	0.016383	64	male	white	Myxopapillary ependymoma, WHO CNS Grade 2	yes	intradural extramedullary
MUV_12	1	Ependymoma	0.953207	Ependymoma	MUV	275	0.953207	0.02255	0.007964	0.016279	62	male	white	Spinal Ependymoma, WHO CNS Grade 2	no	intramedullary
MUV_13	1	Schwannoma	0.945378	Schwannoma	MUV	229	0.028404	0.012894	0.013323	0.945378	44	female	white	Schwannoma, WHO CNS grade 1	no	intradural extramedullary
MUV_14	1	Schwannoma	0.973473	Schwannoma	MUV	268	0.008104	0.011053	0.00737	0.973473	67	male	white	Schwannoma, WHO CNS grade 1	no	intradural extramedullary
MUV_15	1	Schwannoma	0.921932	Ependymoma	MUV	93	0.02841	0.014038	0.03562	0.921932	61	male	white	Myxopapillary ependymoma, WHO CNS Grade 2	no	intradural extramedullary
MUV_16	1	Schwannoma	0.940077	Schwannoma	MUV	304	0.022205	0.013696	0.024023	0.940077	66	male	white	Schwannoma, WHO CNS grade 1	no	intradural extramedullary
MUV_17	1	Meningioma	0.973145	Meningioma	MUV	271	0.007704	0.973145	0.007485	0.011666	72	female	white	Meningeoma, WHO CNS Grade 1	no	intradural extramedullary
MUV_18	1	Meningioma	0.972201	Meningioma	MUV	117	0.007593	0.972201	0.007358	0.012847	73	female	white	Meningeoma, WHO CNS grade 2	no	intradural extramedullary
MUV_19	1	Schwannoma	0.966004	Schwannoma	MUV	222	0.014921	0.011478	0.007597	0.966004	57	male	white	Schwannoma, WHO CNS grade 1	no	intradural extramedullary
NYU_1	1	Metastasis	0.965647	Metastasis	NYU	205	0.007843	0.011505	0.965647	0.015004	30	male	white	Metastasis, Ewing sarcoma	no	extradural
NYU_1	2	Metastasis	0.968295	Metastasis	NYU	692	0.007752	0.011406	0.968295	0.012547	30	male	white	Metastasis, Ewing sarcoma	no	extradural
NYU_1	3	Metastasis	0.965743	Metastasis	NYU	213	0.00784	0.011484	0.965743	0.014933	30	male	white	Metastasis, Ewing sarcoma	no	extradural
NYU_1	4	Metastasis	0.966125	Metastasis	NYU	610	0.007866	0.011496	0.966125	0.014513	30	male	white	Metastasis, Ewing sarcoma	no	extradural
NYU_1	5	Metastasis	0.964651	Metastasis	NYU	241	0.007966	0.011603	0.964651	0.01578	30	male	white	Metastasis, Ewing sarcoma	no	extradural
NYU_2	1	Schwannoma	0.967794	Schwannoma	NYU	87	0.009021	0.012191	0.010993	0.967794	36	male	white	Schwannoma, WHO CNS grade 1	no	intradural extramedullary
NYU_2	2	Schwannoma	0.912363	Schwannoma	NYU	183	0.013876	0.013762	0.06	0.912363	36	male	white	Schwannoma, WHO CNS grade 1	no	intradural extramedullary
NYU_2	3	Schwannoma	0.909777	Schwannoma	NYU	240	0.009577	0.013343	0.067303	0.909777	36	male	white	Schwannoma, WHO CNS grade 1	no	intradural extramedullary
NYU_2	4	Schwannoma	0.965938	Schwannoma	NYU	113	0.008583	0.011798	0.013681	0.965938	36	male	white	Schwannoma, WHO CNS grade 1	no	intradural extramedullary
NYU_2	5	Schwannoma	0.922077	Schwannoma	NYU	237	0.01388	0.014087	0.049955	0.922077	36	male	white	Schwannoma, WHO CNS grade 1	no	intradural extramedullary
NYU_2	6	Schwannoma	0.961971	Schwannoma	NYU	36	0.015517	0.013299	0.009213	0.961971	36	male	white	Schwannoma, WHO CNS grade 1	no	intradural extramedullary
NYU_2	7	Schwannoma	0.967035	Schwannoma	NYU	23	0.008377	0.011704	0.012884	0.967035	36	male	white	Schwannoma, WHO CNS grade 1	no	intradural extramedullary
NYU_2	8	Schwannoma	0.967049	Schwannoma	NYU	31	0.007894	0.011622	0.013435	0.967049	36	male	white	Schwannoma, WHO CNS grade 1	no	intradural extramedullary
NYU_2	9	Schwannoma	0.889839	Schwannoma	NYU	28	0.01012	0.014213	0.085828	0.889839	36	male	white	Schwannoma, WHO CNS grade 1	no	intradural extramedullary
NYU_3	1	Metastasis	0.64919	Metastasis	NYU	9	0.013525	0.317073	0.64919	0.020212	52	male	white	Metastasis, Plasma cell myeloma	no	intradural extramedullary
NYU_3	2	Metastasis	0.659846	Metastasis	NYU	35	0.015425	0.052331	0.659846	0.272398	52	male	white	Metastasis, Plasma cell myeloma	no	intradural extramedullary
NYU_3	4	Metastasis	0.957233	Metastasis	NYU	29	0.008373	0.012129	0.957233	0.022266	52	male	white	Metastasis, Plasma cell myeloma	no	intradural extramedullary
NYU_3	5	Metastasis	0.963274	Metastasis	NYU	440	0.008214	0.011831	0.963274	0.016681	52	male	white	Metastasis, Plasma cell myeloma	no	intradural extramedullary
NYU_3	6	Metastasis	0.952189	Metastasis	NYU	216	0.011335	0.012937	0.952189	0.023539	52	male	white	Metastasis, Plasma cell myeloma	no	intradural extramedullary
NYU_3	7	Metastasis	0.961627	Metastasis	NYU	198	0.008203	0.012617	0.961627	0.017553	52	male	white	Metastasis, Plasma cell myeloma	no	intradural extramedullary
NYU_4	1	Schwannoma	0.97405	Schwannoma	NYU	105	0.007606	0.010999	0.007345	0.97405	66	female	white	Schwannoma, WHO CNS grade 1	no	intradural extramedullary
NYU_4	2	Schwannoma	0.973729	Schwannoma	NYU	271	0.007788	0.011065	0.007418	0.973729	66	female	white	Schwannoma, WHO CNS grade 1	no	intradural extramedullary
NYU_4	3	Schwannoma	0.973535	Schwannoma	NYU	615	0.007787	0.011216	0.007462	0.973535	66	female	white	Schwannoma, WHO CNS grade 1	no	intradural extramedullary
NYU_4	4	Schwannoma	0.972862	Schwannoma	NYU	474	0.008405	0.011313	0.00742	0.972862	66	female	white	Schwannoma, WHO CNS grade 1	no	intradural extramedullary
NYU_5	1	Metastasis	0.591807	Ependymoma	NYU	58	0.015821	0.019183	0.591807	0.373188	50	male	white	Spinal Ependymoma, WHO CNS Grade 2	no	intramedullary
NYU_5	10	Ependymoma	0.710955	Ependymoma	NYU	32	0.710955	0.020531	0.245309	0.023206	50	male	white	Spinal Ependymoma, WHO CNS Grade 2	no	intramedullary
NYU_5	11	Ependymoma	0.928096	Ependymoma	NYU	32	0.928096	0.01385	0.041982	0.016071	50	male	white	Spinal Ependymoma, WHO CNS Grade 2	no	intramedullary
NYU_5	12	Ependymoma	0.42473	Ependymoma	NYU	91	0.42473	0.030993	0.408033	0.136244	50	male	white	Spinal Ependymoma, WHO CNS Grade 2	no	intramedullary
NYU_5	2	Metastasis	0.966497	Ependymoma	NYU	3	0.008102	0.011545	0.966497	0.013857	50	male	white	Spinal Ependymoma, WHO CNS Grade 2	no	intramedullary
NYU_5	3	Metastasis	0.799319	Ependymoma	NYU	6	0.015199	0.018766	0.799319	0.166716	50	male	white	Spinal Ependymoma, WHO CNS Grade 2	no	intramedullary
NYU_5	4	Metastasis	0.687603	Ependymoma	NYU	85	0.019922	0.018953	0.687603	0.273521	50	male	white	Spinal Ependymoma, WHO CNS Grade 2	no	intramedullary
NYU_5	5	Metastasis	0.940734	Ependymoma	NYU	18	0.014817	0.013728	0.940734	0.030721	50	male	white	Spinal Ependymoma, WHO CNS Grade 2	no	intramedullary
NYU_5	6	Metastasis	0.965978	Ependymoma	NYU	19	0.009049	0.011676	0.965978	0.013297	50	male	white	Spinal Ependymoma, WHO CNS Grade 2	no	intramedullary
NYU_5	7	Metastasis	0.797736	Ependymoma	NYU	115	0.12234	0.021561	0.797736	0.058363	50	male	white	Spinal Ependymoma, WHO CNS Grade 2	no	intramedullary
NYU_5	8	Ependymoma	0.687816	Ependymoma	NYU	84	0.687816	0.024779	0.248898	0.038507	50	male	white	Spinal Ependymoma, WHO CNS Grade 2	no	intramedullary
NYU_5	9	Metastasis	0.897792	Ependymoma	NYU	31	0.061872	0.016395	0.897792	0.023941	50	male	white	Spinal Ependymoma, WHO CNS Grade 2	no	intramedullary
NYU_6	1	Metastasis	0.902423	Metastasis	NYU	108	0.01457	0.048478	0.902423	0.034529	53	male	white	Metastatic adenocarcinoma, lung	no	intradural extramedullary
NYU_6	2	Metastasis	0.80354	Metastasis	NYU	89	0.019074	0.123421	0.80354	0.053966	53	male	white	Metastatic adenocarcinoma, lung	no	intradural extramedullary
NYU_6	3	Metastasis	0.953415	Metastasis	NYU	153	0.009246	0.015751	0.953415	0.021588	53	male	white	Metastatic adenocarcinoma, lung	no	intradural extramedullary
NYU_6	4	Metastasis	0.915669	Metastasis	NYU	84	0.022545	0.032695	0.915669	0.029091	53	male	white	Metastatic adenocarcinoma, lung	no	intradural extramedullary
NYU_6	5	Metastasis	0.952262	Metastasis	NYU	66	0.010438	0.016021	0.952262	0.021278	53	male	white	Metastatic adenocarcinoma, lung	no	intradural extramedullary
NYU_7	1	Ependymoma	0.965825	Ependymoma	NYU	284	0.965825	0.011199	0.007929	0.015047	60	male	white	Spinal Ependymoma, WHO CNS Grade 2	no	intramedullary
NYU_7	2	Ependymoma	0.969724	Ependymoma	NYU	287	0.969724	0.01106	0.007379	0.011836	60	male	white	Spinal Ependymoma, WHO CNS Grade 2	no	intramedullary
NYU_7	3	Ependymoma	0.962535	Ependymoma	NYU	556	0.962535	0.011422	0.008808	0.017235	60	male	white	Spinal Ependymoma, WHO CNS Grade 2	no	intramedullary
NYU_8	1	Schwannoma	0.971437	Schwannoma	NYU	592	0.007928	0.013008	0.007627	0.971437	18	female	white	Schwannoma, WHO CNS grade 1	no	intradural extramedullary
NYU_8	2	Schwannoma	0.967813	Schwannoma	NYU	546	0.008005	0.016283	0.007898	0.967813	18	female	white	Schwannoma, WHO CNS grade 1	no	intradural extramedullary
NYU_8	3	Schwannoma	0.967908	Schwannoma	NYU	573	0.008645	0.015746	0.007702	0.967908	18	female	white	Schwannoma, WHO CNS grade 1	no	intradural extramedullary
NYU_8	4	Schwannoma	0.969514	Schwannoma	NYU	596	0.008035	0.014611	0.007839	0.969514	18	female	white	Schwannoma, WHO CNS grade 1	no	intradural extramedullary
NYU_9	1	Ependymoma	0.854749	Ependymoma	NYU	49	0.854749	0.015929	0.10903	0.020292	54	male	white	Spinal Ependymoma, WHO CNS Grade 2	no	intramedullary
NYU_9	10	Ependymoma	0.670321	Ependymoma	NYU	76	0.670321	0.142127	0.044081	0.143471	54	male	white	Spinal Ependymoma, WHO CNS Grade 2	no	intramedullary
NYU_9	11	Schwannoma	0.491004	Ependymoma	NYU	96	0.48041	0.016795	0.011791	0.491004	54	male	white	Spinal Ependymoma, WHO CNS Grade 2	no	intramedullary
NYU_9	12	Ependymoma	0.818081	Ependymoma	NYU	117	0.818081	0.0152	0.009727	0.156992	54	male	white	Spinal Ependymoma, WHO CNS Grade 2	no	intramedullary
NYU_9	13	Ependymoma	0.48682	Ependymoma	NYU	82	0.48682	0.016547	0.011001	0.485633	54	male	white	Spinal Ependymoma, WHO CNS Grade 2	no	intramedullary
NYU_9	14	Ependymoma	0.647046	Ependymoma	NYU	64	0.647046	0.019486	0.02205	0.311417	54	male	white	Spinal Ependymoma, WHO CNS Grade 2	no	intramedullary
NYU_9	15	Ependymoma	0.775161	Ependymoma	NYU	115	0.775161	0.014559	0.009404	0.200876	54	male	white	Spinal Ependymoma, WHO CNS Grade 2	no	intramedullary
NYU_9	2	Ependymoma	0.86819	Ependymoma	NYU	30	0.86819	0.017622	0.077234	0.036954	54	male	white	Spinal Ependymoma, WHO CNS Grade 2	no	intramedullary
NYU_9	3	Ependymoma	0.751873	Ependymoma	NYU	49	0.751873	0.130468	0.085284	0.032375	54	male	white	Spinal Ependymoma, WHO CNS Grade 2	no	intramedullary
NYU_9	4	Ependymoma	0.650545	Ependymoma	NYU	50	0.650545	0.052219	0.237393	0.059843	54	male	white	Spinal Ependymoma, WHO CNS Grade 2	no	intramedullary
NYU_9	5	Ependymoma	0.663878	Ependymoma	NYU	47	0.663878	0.087874	0.171753	0.076496	54	male	white	Spinal Ependymoma, WHO CNS Grade 2	no	intramedullary
NYU_9	7	Ependymoma	0.920448	Ependymoma	NYU	44	0.920448	0.037003	0.014931	0.027618	54	male	white	Spinal Ependymoma, WHO CNS Grade 2	no	intramedullary
NYU_9	8	Ependymoma	0.885631	Ependymoma	NYU	109	0.885631	0.032925	0.013581	0.067863	54	male	white	Spinal Ependymoma, WHO CNS Grade 2	no	intramedullary
NYU_9	9	Ependymoma	0.681712	Ependymoma	NYU	16	0.681712	0.090633	0.031221	0.196434	54	male	white	Spinal Ependymoma, WHO CNS Grade 2	no	intramedullary
UM_1	1	Metastasis	0.948658	Metastasis	UM	299	0.014977	0.016166	0.948658	0.020199	55	male	african american	Metastatic carcinoma, upper gastrointestinal origin	no	extradural
UM_1	2	Metastasis	0.745183	Metastasis	UM	390	0.018624	0.144826	0.745183	0.091367	55	male	african american	Metastatic carcinoma, upper gastrointestinal origin	no	extradural
UM_2	1	Ependymoma	0.956302	Ependymoma	UM	435	0.956302	0.018169	0.011414	0.014115	36	female	white	Spinal Ependymoma, WHO CNS Grade 2	no	intramedullary
UM_2	2	Ependymoma	0.86753	Ependymoma	UM	422	0.86753	0.071027	0.029368	0.032076	36	female	white	Spinal Ependymoma, WHO CNS Grade 2	no	intramedullary
UM_2	3	Ependymoma	0.930882	Ependymoma	UM	373	0.930882	0.027432	0.019888	0.021798	36	female	white	Spinal Ependymoma, WHO CNS Grade 2	no	intramedullary
UM_2	4	Ependymoma	0.96419	Ependymoma	UM	414	0.96419	0.012128	0.01042	0.013262	36	female	white	Spinal Ependymoma, WHO CNS Grade 2	no	intramedullary
UM_3	1	Ependymoma	0.82698	Ependymoma	UM	235	0.82698	0.147413	0.009766	0.015841	63	male	white	Myxopapillary ependymoma, WHO CNS grade 2	yes	intradural extramedullary
UM_4	10	Metastasis	0.901035	Metastasis	UM	306	0.035566	0.035957	0.901035	0.027442	69	male	white	Metastatic adenocarcinoma, lung	no	extradural
UM_4	5	Ependymoma	0.955694	Metastasis	UM	131	0.955694	0.012253	0.012948	0.019105	69	male	white	Metastatic adenocarcinoma, lung	no	extradural
UM_4	6	Ependymoma	0.934599	Metastasis	UM	458	0.934599	0.013359	0.021295	0.030747	69	male	white	Metastatic adenocarcinoma, lung	no	extradural
UM_4	8	Metastasis	0.93474	Metastasis	UM	135	0.031726	0.016673	0.93474	0.016861	69	male	white	Metastatic adenocarcinoma, lung	no	extradural
UM_4	9	Metastasis	0.942591	Metastasis	UM	243	0.024161	0.015873	0.942591	0.017375	69	male	white	Metastatic adenocarcinoma, lung	no	extradural
UM_5	1	Metastasis	0.96911	Metastasis	UM	137	0.007731	0.01127	0.96911	0.011889	74	male	white	Metastatic adenocarcinoma, esophageal	no	intradural extramedullary
UM_5	2	Metastasis	0.966116	Metastasis	UM	128	0.007867	0.011455	0.966116	0.014562	74	male	white	Metastatic adenocarcinoma, esophageal	no	intradural extramedullary
UM_5	3	Metastasis	0.96889	Metastasis	UM	142	0.007868	0.011318	0.96889	0.011923	74	male	white	Metastatic adenocarcinoma, esophageal	no	intradural extramedullary
UM_6	1	Meningioma	0.969508	Meningioma	UM	255	0.008459	0.969508	0.007859	0.014175	77	male	white	Meningioma, WHO CNS Grade 1	no	intradural extramedullary
UM_6	2	Meningioma	0.973228	Meningioma	UM	289	0.007592	0.973228	0.007317	0.011862	77	male	white	Meningioma, WHO CNS Grade 1	no	intradural extramedullary
UM_6	3	Meningioma	0.973427	Meningioma	UM	286	0.007533	0.973427	0.007327	0.011713	77	male	white	Meningioma, WHO CNS Grade 1	no	intradural extramedullary
UM_6	4	Meningioma	0.97096	Meningioma	UM	225	0.007577	0.97096	0.007484	0.01398	77	male	white	Meningioma, WHO CNS Grade 1	no	intradural extramedullary
UM_7	1	Meningioma	0.626726	Ependymoma	UM	71	0.284843	0.626726	0.062017	0.026414	60	male	white	Spinal Ependymoma, WHO CNS Grade 2	no	intramedullary
UM_7	2	Meningioma	0.914142	Ependymoma	UM	126	0.056771	0.914142	0.014225	0.014861	60	male	white	Spinal Ependymoma, WHO CNS Grade 2	no	intramedullary
UM_7	3	Meningioma	0.637641	Ependymoma	UM	88	0.107819	0.637641	0.222645	0.031895	60	male	white	Spinal Ependymoma, WHO CNS Grade 2	no	intramedullary
UM_7	4	Ependymoma	0.47053	Ependymoma	UM	115	0.47053	0.261542	0.227784	0.040145	60	male	white	Spinal Ependymoma, WHO CNS Grade 2	no	intramedullary
UM_7	5	Ependymoma	0.754123	Ependymoma	UM	279	0.754123	0.18942	0.034315	0.022143	60	male	white	Spinal Ependymoma, WHO CNS Grade 2	no	intramedullary
UM_7	6	Metastasis	0.820428	Ependymoma	UM	220	0.031151	0.123687	0.820428	0.024734	60	male	white	Spinal Ependymoma, WHO CNS Grade 2	no	intramedullary
UM_8	1	Ependymoma	0.628427	Ependymoma	UM	33	0.628427	0.027008	0.320828	0.023737	43	female	white	Spinal Ependymoma, WHO CNS Grade 2	no	intramedullary
UM_9	1	Ependymoma	0.967016	Ependymoma	UM	71	0.967016	0.012524	0.007567	0.012893	23	female	white	Myxopapillary ependymoma, WHO CNS grade 2	yes	intradural extramedullary
UM_9	2	Ependymoma	0.96689	Ependymoma	UM	57	0.96689	0.013603	0.007645	0.011863	23	female	white	Myxopapillary ependymoma, WHO CNS grade 2	yes	intradural extramedullary
UM_9	3	Ependymoma	0.960692	Ependymoma	UM	71	0.960692	0.016146	0.008982	0.01418	23	female	white	Myxopapillary ependymoma, WHO CNS grade 2	yes	intradural extramedullary
UM_10	1	Ependymoma	0.772891	Ependymoma	UM	37	0.772891	0.028186	0.075469	0.123454	65	male	white	Myxopapillary ependymoma, WHO CNS grade 2	no	intradural extramedullary
UM_10	2	Ependymoma	0.429487	Ependymoma	UM	56	0.429487	0.040854	0.248536	0.281123	65	male	white	Myxopapillary ependymoma, WHO CNS grade 2	no	intradural extramedullary
UM_10	3	Schwannoma	0.564714	Ependymoma	UM	241	0.342704	0.043176	0.049406	0.564714	65	male	white	Myxopapillary ependymoma, WHO CNS grade 2	no	intradural extramedullary
UM_10	4	Ependymoma	0.870862	Ependymoma	UM	165	0.870862	0.033907	0.017722	0.077509	65	male	white	Myxopapillary ependymoma, WHO CNS grade 2	no	intradural extramedullary
UM_10	5	Ependymoma	0.790018	Ependymoma	UM	236	0.790018	0.098453	0.043609	0.06792	65	male	white	Myxopapillary ependymoma, WHO CNS grade 2	no	intradural extramedullary
UM_11	1	Metastasis	0.968512	Metastasis	UM	8	0.007894	0.011751	0.968512	0.011843	72	male	white	Metastatic carcinoma, lung	no	extradural
UM_11	2	Metastasis	0.943342	Metastasis	UM	12	0.01446	0.01509	0.943342	0.027108	72	male	white	Metastatic carcinoma, lung	no	extradural
UM_11	3	Metastasis	0.938812	Metastasis	UM	33	0.011177	0.035816	0.938812	0.014194	72	male	white	Metastatic carcinoma, lung	no	extradural
UM_11	4	Metastasis	0.942884	Metastasis	UM	10	0.009677	0.034189	0.942884	0.013251	72	male	white	Metastatic carcinoma, lung	no	extradural
UM_11	5	Metastasis	0.899529	Metastasis	UM	24	0.013489	0.042683	0.899529	0.044298	72	male	white	Metastatic carcinoma, lung	no	extradural
UM_12	1	Meningioma	0.97328	Meningioma	UM	272	0.0077	0.97328	0.007343	0.011677	58	male	white	Meningioma, WHO CNS Grade 1	no	intradural extramedullary
UM_12	2	Meningioma	0.973351	Meningioma	UM	266	0.007597	0.973351	0.007349	0.011703	58	male	white	Meningioma, WHO CNS Grade 1	no	intradural extramedullary
UM_12	3	Meningioma	0.972242	Meningioma	UM	309	0.008552	0.972242	0.007365	0.01184	58	male	white	Meningioma, WHO CNS Grade 1	no	intradural extramedullary
UM_12	4	Meningioma	0.973132	Meningioma	UM	167	0.007674	0.973132	0.007326	0.011867	58	male	white	Meningioma, WHO CNS Grade 1	no	intradural extramedullary
UM_12	5	Meningioma	0.973134	Meningioma	UM	319	0.007795	0.973134	0.007336	0.011735	58	male	white	Meningioma, WHO CNS Grade 1	no	intradural extramedullary
UM_13	2	Ependymoma	0.963374	Ependymoma	UM	187	0.963374	0.011863	0.007608	0.017155	24	female	white	Myxopapillary ependymoma, WHO CNS Grade 2	no	intradural extramedullary
UM_13	3	Ependymoma	0.956496	Ependymoma	UM	221	0.956496	0.011612	0.00773	0.024162	24	female	white	Myxopapillary ependymoma, WHO CNS Grade 2	no	intradural extramedullary
UM_13	4	Ependymoma	0.962231	Ependymoma	UM	272	0.962231	0.011437	0.007621	0.018712	24	female	white	Myxopapillary ependymoma, WHO CNS Grade 2	no	intradural extramedullary
UM_13	5	Ependymoma	0.95237	Ependymoma	UM	244	0.95237	0.012102	0.007939	0.027589	24	female	white	Myxopapillary ependymoma, WHO CNS Grade 2	no	intradural extramedullary
UM_14	1	Metastasis	0.958483	Metastasis	UM	24	0.008952	0.012122	0.958483	0.020443	58	male	white	Metastatic adenocarcinoma, rectal	no	extradural
UM_14	2	Metastasis	0.962642	Metastasis	UM	57	0.008	0.011594	0.962642	0.017764	58	male	white	Metastatic adenocarcinoma, rectal	no	extradural
UM_15	1	Ependymoma	0.87457	Ependymoma	UM	11	0.87457	0.013974	0.009207	0.102249	28	male	asian	Myxopapillary ependymoma, WHO CNS grade 2	no	intradural extramedullary
UM_15	2	Ependymoma	0.839687	Ependymoma	UM	7	0.839687	0.015595	0.009714	0.135004	28	male	asian	Myxopapillary ependymoma, WHO CNS grade 2	no	intradural extramedullary
UM_16	1	Metastasis	0.968758	Ependymoma	UM	106	0.007903	0.011452	0.968758	0.011887	25	male	white	Spinal Ependymoma, WHO CNS Grade 2	no	intramedullary
UM_16	3	Metastasis	0.967242	Ependymoma	UM	60	0.009064	0.011589	0.967242	0.012105	25	male	white	Spinal Ependymoma, WHO CNS Grade 2	no	intramedullary
UM_16	4	Metastasis	0.968872	Ependymoma	UM	71	0.007876	0.011381	0.968872	0.01187	25	male	white	Spinal Ependymoma, WHO CNS Grade 2	no	intramedullary
